# Supplementary material for: Atrial Fibrillation Catheter Ablation among Cancer Patients: Utilization Trends and In-Hospital Outcomes
Source: J Clin Med. 2024 Feb 26;13(5):1318. doi: 10.3390/jcm13051318 (PMC10932365; doi:10.3390/jcm13051318)
Supplement: Supplementary file 1 [file jcm-13-01318-s001.zip]

Archive with 1 entries (1 files):
- jcm-2855571-supplementary.pdf
